# Supplementary material for: Selection Signatures Analysis Reveals Genes Associated with High-Altitude Adaptation in Tibetan Goats from Nagqu, Tibet
Source: Animals (Basel). 2020 Sep 8;10(9):1599. doi: 10.3390/ani10091599 (PMC7552128; doi:10.3390/ani10091599)
Supplement: Supplementary file 1 [file animals-10-01599-s001.zip]

Archive with 3 entries (2 files):
- Supplement Table/
- Supplement Table/Table S1.pdf
- Supplement Table/Table S2.pdf
